# Supplementary material for: A Systematic Study of Liquid Chromatography in Search of the Best Separation of Cannabinoids for Potency Testing of Hemp-Based Products
Source: Molecules. 2025 Feb 7;30(4):758. doi: 10.3390/molecules30040758 (PMC11858520; doi:10.3390/molecules30040758)
Supplement: Supplementary file 1 [file molecules-30-00758-s001.zip]

Archive with 1 entries (1 files):
- molecules-3419419-supplementary.pdf
